# Supplementary material for: Significant Enhancement of the Capacity and Cycling Stability of Lithium-Rich Manganese-Based Layered Cathode Materials via Molybdenum Surface Modification
Source: Molecules. 2022 Mar 24;27(7):2100. doi: 10.3390/molecules27072100 (PMC9000274; doi:10.3390/molecules27072100)
Supplement: Supplementary file 1 [file molecules-27-02100-s001.zip]

Archive with 1 entries (1 files):
- molecules-1597637-supplementary.pdf
